# Supplementary material for: Interlaboratory Concordance of a Multiplex ELISA for Lyme and Lyme-like Illness Using Australian Samples and Commercial Reference Panels: A Proof-of-Concept Study
Source: Pathogens. 2025 Dec 12;14(12):1281. doi: 10.3390/pathogens14121281 (PMC12735738; doi:10.3390/pathogens14121281)
Supplement: Supplementary file 1 [file pathogens-14-01281-s001.zip]

Archive with 1 entries (1 files):
- pathogens-3967588-supplementary.pdf
